# Supplementary material for: Syntopic frogs reveal different patterns of interaction with the landscape: A comparative landscape genetic study of Pelophylax nigromaculatus and Fejervarya limnocharis from central China
Source: Ecol Evol. 2017 Oct 4;7(22):9294–306. doi: 10.1002/ece3.3459 (PMC5696414; doi:10.1002/ece3.3459)
Supplement: Supplementary file 6 [file ECE3-7-9294-s006.xlsx]

## Sheet: Sheet1
Appendix S6. Microsatellite DNA data for P nigromaculatus
npops = 8
nloci = 9
	Rnh-4		D6		Rnh-10		G11		Rnh-9		Rnh-6		Rnh-13		B3		A6
pop = XS
XS-01	166	160	170	170	222	213	146	146	167	161	216	216	152	152	146	146	174	174
XS-02	166	162	168	152	222	213	140	140	161	155	216	213	152	152	156	152	174	174
XS-03	166	162	164	156	222	213	160	140	161	158	216	216	152	152	152	152	168	168
XS-04	160	160	168	156	228	222	168	166	161	161	216	216	152	152	152	152	168	164
XS-05	164	164	168	156	213	213	168	152	161	161	216	216	152	152	146	146	174	174
XS-06	166	162	164	164	222	222	?	?	161	155	216	216	152	152	146	146	178	178
XS-07	160	160	156	156	222	222	170	140	161	158	216	216	152	152	146	146	182	182
XS-08	160	160	168	168	228	216	152	152	161	158	216	216	152	152	152	146	178	178
XS-09	164	158	156	156	213	213	166	140	161	158	216	216	152	152	152	152	178	168
XS-10	164	160	158	154	213	213	140	140	161	158	213	213	152	152	152	152	182	168
XS-11	164	160	168	168	222	222	?	?	158	156	216	216	152	152	152	152	178	178
XS-12	164	160	164	158	228	213	?	?	161	161	213	213	152	152	146	146	174	172
XS-13	158	158	164	158	228	228	?	?	161	161	213	213	152	152	?	?	168	168
XS-14	162	160	168	156	222	222	170	170	164	161	216	216	152	152	152	152	182	168
XS-15	164	158	156	156	222	222	142	142	161	155	216	216	152	152	?	?	174	168
XS-16	162	158	168	168	222	222	166	146	161	155	216	216	152	152	152	146	178	178
XS-17	164	158	168	154	?	?	146	146	161	155	216	216	152	152	146	146	174	174
XS-18	164	164	156	156	222	213	166	142	164	161	216	216	152	152	156	152	174	168
XS-19	162	160	164	162	222	222	146	146	161	161	216	216	152	152	146	146	178	174
XS-20	160	160	156	156	222	222	152	140	158	158	216	216	152	152	146	146	168	168
XS-21	162	162	180	156	222	213	146	146	164	155	216	216	152	152	146	146	178	178
XS-22	162	162	170	156	222	222	166	146	161	161	216	213	152	152	146	146	178	178
XS-23	162	162	156	156	222	213	166	142	170	161	216	213	152	152	152	152	174	174
XS-24	162	160	174	168	222	222	146	146	161	158	216	216	152	152	152	152	168	168
XS-25	164	162	164	156	246	222	142	142	161	158	216	216	149	149	152	152	174	174
XS-26	166	166	176	176	222	222	164	142	161	158	216	216	152	152	146	146	174	174
XS-27	164	160	164	156	222	213	142	142	170	161	216	213	152	152	152	152	168	168
XS-28	164	160	152	152	222	213	152	140	161	155	216	216	152	152	152	152	178	178
XS-29	164	160	168	168	213	213	166	140	164	155	216	216	152	152	152	152	174	174
XS-30	164	160	164	164	222	222	140	140	164	161	216	216	152	152	146	146	174	174
pop = BD
BD-01	164	162	170	168	237	213	168	168	167	155	213	213	152	149	160	152	178	162
BD-02	164	162	168	168	237	213	168	168	155	155	216	213	152	152	152	152	178	172
BD-03	162	160	168	168	237	213	168	166	164	161	216	216	146	146	160	152	176	172
BD-04	164	162	168	156	237	213	170	170	155	155	?	?	146	146	152	146	178	172
BD-05	162	162	168	168	237	213	168	166	164	164	213	213	152	149	178	178	162	162
BD-06	162	162	168	164	213	213	?	?	155	155	213	213	152	146	160	152	162	162
BD-07	166	162	168	168	237	228	168	168	161	155	213	210	152	146	178	146	178	172
BD-08	162	162	174	156	213	213	170	156	155	155	213	213	152	152	152	152	174	174
BD-09	166	166	168	168	243	237	168	156	164	155	216	213	152	152	152	152	162	162
BD-10	166	162	174	156	237	228	168	168	164	155	216	213	152	152	166	166	174	174
BD-11	164	162	168	168	213	213	168	168	164	161	216	213	152	152	152	152	178	168
BD-12	162	162	174	168	213	213	168	166	164	155	216	216	149	149	166	152	?	?
BD-13	164	162	168	156	213	213	168	168	164	161	213	210	152	149	152	146	178	162
BD-14	162	162	168	168	237	237	170	164	155	155	216	216	149	146	146	146	178	168
BD-15	164	162	168	156	213	213	168	168	164	161	213	213	152	149	160	152	178	162
BD-16	162	160	168	168	237	228	168	168	161	155	216	213	152	146	152	152	178	168
BD-17	166	162	174	174	237	213	166	156	161	155	213	213	152	149	146	146	168	168
BD-18	162	162	168	168	237	237	166	166	164	161	213	213	152	152	152	152	162	162
BD-19	164	162	168	156	237	213	166	166	155	155	216	213	146	146	152	152	172	172
BD-20	162	162	168	168	213	213	168	168	164	164	213	213	149	146	166	166	180	180
BD-21	164	162	168	156	213	213	168	168	155	155	213	213	152	152	160	152	162	162
BD-22	164	164	168	168	219	213	168	168	155	155	213	213	152	152	178	152	180	180
BD-23	162	158	178	168	237	216	170	170	155	155	213	213	152	149	178	156	176	170
BD-24	166	162	168	168	213	213	168	168	155	155	213	213	149	146	156	156	162	162
BD-25	162	158	178	168	222	213	168	164	164	155	213	213	146	146	166	166	176	176
BD-26	162	158	178	174	213	213	164	164	164	164	216	216	146	146	166	166	176	170
BD-27	158	158	178	174	237	213	168	168	164	161	216	210	152	149	166	156	174	174
BD-28	158	158	154	154	213	213	168	156	164	155	216	216	149	149	156	156	174	162
BD-29	162	162	156	156	213	213	?	?	155	155	216	216	152	152	166	156	174	170
BD-30	162	158	174	168	237	231	170	170	?	?	213	213	152	146	156	156	170	164
BD-31	162	162	168	168	213	213	168	156	164	164	216	216	146	146	166	166	176	170
BD-32	162	162	168	168	237	213	168	156	164	155	216	216	152	152	156	156	176	170
BD-33	164	160	180	174	237	213	164	164	155	155	213	213	152	152	156	156	176	170
BD-34	164	162	168	156	213	213	170	148	155	155	216	216	152	146	160	156	176	176
BD-35	160	160	174	158	237	213	170	168	164	161	216	216	152	149	152	152	176	170
BD-36	164	160	166	166	237	213	164	164	164	155	213	213	149	149	160	152	174	174
BD-37	164	160	168	168	237	213	164	156	161	155	213	213	152	146	156	156	176	176
BD-38	160	158	168	168	213	213	156	156	161	155	213	213	152	146	166	156	170	170
BD-39	164	158	174	158	237	213	164	164	155	155	213	213	152	152	178	178	162	162
BD-40	162	162	168	168	213	213	170	168	161	161	216	213	152	152	178	178	176	170
BD-41	164	164	168	168	237	237	164	156	161	161	213	213	152	152	152	152	176	176
BD-42	166	162	168	166	237	231	168	164	161	155	216	213	152	152	156	156	170	170
BD-43	166	162	168	168	219	213	168	164	164	161	213	210	152	148	156	156	176	170
BD-44	166	164	168	156	237	213	168	168	164	161	213	210	152	152	156	156	174	174
BD-45	162	162	168	168	237	237	168	168	164	155	216	213	146	146	166	156	172	172
BD-46	166	164	174	168	213	213	168	164	155	155	213	210	152	149	166	156	170	170
BD-47	166	162	180	168	237	213	170	168	155	155	216	216	152	152	160	156	170	162
BD-48	166	156	180	168	237	213	170	156	164	155	213	213	152	149	156	156	176	170
BD-49	166	162	168	156	213	213	164	164	164	161	216	216	152	152	166	166	174	174
BD-50	164	164	?	?	237	213	168	164	161	155	213	213	152	146	160	152	176	176
BD-51	162	162	168	168	216	213	168	164	155	155	216	216	152	152	146	146	174	174
BD-52	158	158	180	156	213	213	170	156	164	155	213	213	152	152	156	156	174	174
BD-53	164	158	168	168	237	231	164	156	164	155	213	213	152	152	156	156	170	170
BD-54	164	158	168	168	213	213	168	164	164	161	213	213	152	146	166	166	176	172
BD-55	164	162	168	168	237	213	168	156	164	164	216	216	152	149	156	156	174	174
BD-56	160	160	168	168	213	213	170	156	170	164	213	210	152	152	178	178	176	170
BD-57	166	164	168	156	237	213	?	?	155	155	213	213	152	152	152	152	162	162
pop = JS
JS-01	162	158	156	156	213	213	?	?	161	161	216	216	146	146	178	156	174	174
JS-02	160	160	156	156	237	237	170	170	164	155	216	216	152	146	152	146	174	174
JS-03	162	158	156	156	213	213	170	170	164	164	216	216	152	146	152	152	174	174
JS-56	162	158	156	156	219	213	170	168	161	155	213	213	146	146	160	160	180	174
JS-57	162	158	156	156	213	213	170	170	161	161	216	216	146	146	152	152	174	174
JS-58	162	158	156	156	213	213	168	168	161	161	216	213	152	146	160	152	174	174
JS-59	164	158	156	156	213	213	170	170	161	161	?	?	146	146	178	178	174	174
JS-60	164	162	156	156	213	213	170	168	164	161	216	216	146	146	160	160	174	174
JS-61	162	162	156	156	219	213	168	166	161	155	216	213	146	146	160	160	174	174
JS-62	164	158	156	156	213	213	170	170	155	155	216	213	146	146	146	146	174	174
JS-63	164	162	156	156	237	219	170	170	164	155	216	216	152	146	152	152	174	166
JS-64	162	158	168	168	213	213	170	170	161	161	216	216	146	146	172	160	174	174
JS-65	162	162	156	156	237	237	156	146	164	155	216	216	146	146	156	156	174	174
JS-66	162	162	156	156	219	213	168	166	164	155	216	216	146	146	160	152	174	174
JS-67	162	158	156	156	219	213	?	?	155	155	216	213	146	146	152	152	?	?
JS-68	164	162	156	156	237	210	170	170	164	155	216	216	146	146	152	152	174	166
JS-69	164	164	168	156	237	236	170	170	161	161	216	213	146	146	160	160	180	174
JS-70	162	162	156	156	216	216	170	170	161	155	216	216	146	146	160	160	174	174
JS-71	164	158	156	156	?	?	170	170	161	161	216	216	146	146	178	152	180	174
JS-72	164	162	156	156	216	213	170	170	161	161	216	216	152	146	152	152	180	180
JS-73	164	162	156	156	213	213	170	170	161	155	216	216	152	146	152	152	174	174
JS-74	162	158	156	156	237	213	170	168	161	155	216	216	152	146	172	152	180	174
JS-75	162	158	156	156	213	213	164	164	155	155	216	213	146	146	152	146	174	174
JS-76	164	158	156	156	213	213	170	152	164	164	216	216	146	146	152	152	174	174
JS-77	162	162	156	156	237	237	?	?	161	161	?	?	146	146	172	152	174	174
JS-78	164	158	156	156	213	213	170	170	161	155	213	213	146	146	178	152	174	174
pop = XE
XE-51	162	160	162	156	226	222	168	166	161	155	213	210	152	152	152	146	174	174
XE-52	164	158	162	156	228	222	168	150	161	155	213	213	152	152	160	152	174	174
XE-53	158	158	156	156	222	213	168	168	161	155	216	216	152	152	152	152	174	174
XE-54	164	162	156	156	228	213	168	166	161	155	213	213	146	146	178	178	174	166
XE-55	162	162	156	156	243	213	168	168	161	155	213	213	152	152	160	152	176	174
XE-56	162	162	164	156	213	213	168	168	155	155	216	216	152	146	152	152	174	174
XE-57	164	162	164	156	222	216	168	166	161	155	216	213	152	152	160	160	174	164
XE-58	162	162	156	156	222	213	168	150	161	161	216	216	152	152	178	146	174	174
XE-59	164	162	164	156	228	228	168	168	161	161	216	213	152	152	160	160	?	?
XE-60	162	162	164	156	213	213	186	168	161	161	216	216	146	146	160	146	174	168
XE-61	164	162	156	156	228	216	168	168	161	161	213	213	152	152	178	160	174	174
XE-62	162	158	156	156	228	213	168	150	161	161	216	216	146	146	178	178	174	174
XE-63	162	160	164	164	213	213	168	168	161	161	216	216	152	146	178	152	178	168
XE-64	164	158	156	156	213	213	?	?	161	161	213	213	146	146	178	178	168	168
XE-65	164	160	164	156	228	228	168	168	161	155	216	216	152	152	152	146	174	164
XE-66	162	162	156	156	228	213	168	158	161	161	216	213	152	152	160	152	180	174
XE-67	162	162	164	156	213	213	168	168	161	161	?	?	146	146	178	178	174	174
XE-68	164	162	156	156	213	213	168	168	161	161	216	213	146	146	146	146	180	174
XE-69	162	162	164	156	213	213	172	172	161	155	213	213	152	146	156	156	180	174
XE-70	160	160	156	156	213	213	168	166	161	161	216	216	152	146	152	152	174	166
XE-71	164	162	156	156	219	213	168	168	161	161	213	213	152	146	178	156	174	174
XE-72	162	160	164	156	228	216	168	168	161	161	213	213	152	146	160	146	180	168
XE-73	162	162	164	156	228	213	168	168	161	161	216	216	152	152	178	178	174	174
XE-74	162	160	164	164	213	213	168	158	161	155	216	216	152	146	160	152	178	174
XE-75	164	162	164	156	228	228	168	168	161	161	?	?	152	146	178	178	180	166
XE-76	164	162	164	156	222	213	?	?	161	161	213	213	152	152	178	160	174	174
XE-77	164	162	156	156	228	213	?	?	161	155	213	213	152	146	178	152	174	174
XE-78	162	162	156	156	213	213	168	158	161	161	213	213	152	146	178	152	180	168
XE-79	162	160	156	156	219	213	168	166	161	161	216	216	152	146	178	152	174	174
XE-80	164	162	156	156	222	213	168	168	161	161	213	213	152	146	178	146	174	174
XE-81	162	162	156	156	213	213	164	162	161	161	216	213	?	?	146	146	?	?
XE-82	164	162	164	156	222	213	168	168	161	161	213	213	152	152	178	160	174	168
XE-83	164	162	164	156	231	213	166	166	161	161	213	213	152	152	160	152	174	166
XE-84	164	162	164	156	222	216	168	166	161	155	216	213	146	146	160	152	174	174
XE-85	162	162	156	156	213	213	166	164	161	161	213	213	152	146	160	152	174	174
XE-86	164	158	164	156	228	222	168	168	161	155	?	?	152	146	178	178	174	168
XE-87	164	160	156	156	231	228	166	164	161	161	216	213	152	152	160	146	174	174
XE-88	164	162	156	156	213	210	168	166	161	161	213	213	146	146	178	152	174	174
XE-89	164	164	156	156	222	213	168	186	161	161	213	213	152	146	146	146	174	174
XE-90	164	162	156	156	228	228	168	168	161	161	216	213	152	146	152	152	174	168
XE-91	162	160	156	156	228	222	168	168	161	155	213	213	152	152	178	146	174	168
XE-92	164	162	156	156	243	213	168	166	161	161	216	213	152	146	178	178	174	168
XE-93	164	164	164	156	237	213	168	166	161	155	216	213	152	146	146	146	174	174
XE-94	164	162	156	156	222	222	168	164	161	161	213	231	152	152	178	152	174	174
XE-95	162	156	164	156	213	213	168	166	161	155	213	213	152	152	178	146	174	174
XE-96	162	162	156	156	213	213	168	166	161	155	213	213	146	146	178	178	174	174
XE-97	162	160	156	156	228	213	168	166	161	161	216	216	152	152	160	152	174	168
XE-98	164	162	164	156	228	213	168	166	161	161	213	213	152	146	146	146	174	174
XE-99	162	160	164	156	228	222	168	166	161	161	216	213	152	146	178	152	174	174
XE-100	162	160	164	164	213	213	168	168	155	155	213	213	152	152	160	160	174	174
XE-101	162	160	156	156	237	237	168	168	161	161	213	213	152	146	160	152	174	174
XE-102	164	162	164	156	213	213	168	168	161	161	213	213	152	146	146	146	174	174
XE-103	162	162	164	156	228	222	168	168	161	161	213	213	152	152	160	146	174	168
XE-104	164	162	156	156	243	213	168	166	161	161	216	216	152	152	146	146	174	168
XE-105	164	162	156	156	213	213	168	166	161	155	213	213	152	152	178	156	174	174
XE-106	162	162	156	156	213	213	168	166	161	161	213	213	152	146	178	160	174	174
XE-107	164	162	156	156	243	243	168	168	161	161	213	210	152	152	178	178	174	168
XE-108	162	162	164	156	228	228	168	166	161	155	216	213	152	152	146	146	174	168
XE-109	162	160	164	164	228	213	?	?	161	155	213	213	152	146	156	152	180	174
XE-110	164	160	164	156	228	213	168	166	161	161	213	213	152	146	152	152	180	174
XE-111	164	162	164	156	222	213	168	166	161	155	213	213	152	146	152	152	168	168
XE-112	164	162	156	156	228	213	168	168	161	161	213	213	152	146	160	152	180	174
XE-113	162	160	156	156	228	213	168	168	161	161	213	213	146	146	146	146	174	168
pop = LF
LF-53	162	160	164	164	222	222	?	?	161	155	216	216	152	152	146	146	174	174
LF-54	162	160	164	164	243	243	170	170	161	155	216	216	152	152	160	150	174	174
LF-55	164	160	156	156	213	213	168	168	155	155	216	213	152	152	146	146	164	164
LF-56	164	164	164	164	219	213	168	166	155	155	213	213	152	152	160	150	174	174
LF-57	160	160	164	164	219	219	168	150	161	161	216	216	152	152	146	134	174	174
LF-58	160	160	164	164	243	243	168	166	155	155	216	213	152	152	160	138	168	168
LF-59	164	160	156	156	243	231	168	168	161	155	213	213	152	152	150	150	174	174
LF-60	164	162	156	156	243	222	?	?	161	161	213	213	152	152	152	152	174	168
LF-61	160	160	164	164	243	213	168	168	161	155	213	213	152	152	160	152	174	174
LF-62	162	162	164	156	243	213	168	168	155	155	213	213	152	152	150	150	174	174
LF-63	164	162	174	174	222	216	?	?	?	?	?	?	152	152	160	160	168	168
LF-64	162	160	164	164	228	219	166	166	161	155	213	213	152	152	146	146	174	174
LF-65	164	160	174	164	228	213	166	166	161	155	213	213	152	152	160	160	?	?
LF-66	164	162	164	164	219	213	168	168	161	161	213	213	152	152	146	146	174	174
LF-67	162	160	164	164	219	219	168	166	161	155	216	216	152	152	160	152	174	174
LF-68	164	160	164	164	219	219	168	166	155	155	213	213	152	146	146	146	174	174
LF-69	160	160	164	156	228	219	168	162	161	161	216	213	152	152	160	150	174	174
LF-70	164	160	164	156	228	228	168	168	161	155	216	213	152	152	146	146	180	174
LF-71	164	160	164	164	249	243	168	168	161	161	216	213	152	152	160	160	?	?
LF-72	164	160	164	156	213	213	168	168	161	161	?	?	152	152	178	150	174	174
LF-73	162	162	164	164	219	213	168	166	161	161	216	213	152	152	146	134	174	168
LF-74	164	162	164	156	243	219	168	168	155	155	216	216	152	152	160	160	174	174
LF-75	164	160	164	156	228	228	168	168	161	155	216	213	152	152	160	160	164	164
LF-76	164	158	164	156	228	213	166	166	155	155	?	?	?	?	160	160	174	174
LF-77	164	162	164	156	228	222	168	168	161	161	213	213	152	152	146	146	174	174
LF-78	160	160	164	164	219	219	166	166	161	161	213	213	152	152	146	134	174	174
LF-79	164	160	164	156	222	219	168	168	161	155	213	213	152	146	146	134	174	168
LF-80	160	158	164	164	243	210	168	168	161	161	213	213	152	152	160	150	174	174
LF-81	164	162	164	164	228	213	168	168	161	155	216	213	152	152	146	146	174	174
LF-82	162	160	164	164	219	219	178	168	161	155	216	216	152	152	146	134	180	174
LF-83	164	162	164	164	213	213	168	166	161	161	213	213	152	152	146	146	174	174
LF-84	164	160	164	164	243	213	168	168	170	161	213	213	152	152	146	146	178	174
LF-86	164	160	164	164	222	222	168	168	161	155	216	213	152	152	150	150	174	174
LF-87	164	160	168	164	243	222	168	168	161	155	213	213	152	146	146	146	174	174
LF-88	162	160	156	156	243	228	168	150	161	155	216	216	152	152	146	134	174	164
LF-89	162	160	164	164	222	213	168	168	161	155	213	213	152	152	146	134	174	174
LF-90	164	160	164	156	222	213	168	168	161	155	216	213	152	152	150	150	174	174
LF-91	164	162	164	156	213	213	?	?	155	155	213	213	152	152	160	156	174	174
LF-92	160	160	164	164	222	213	?	?	155	155	216	213	152	152	160	160	174	174
LF-93	160	158	164	156	228	213	168	166	161	161	213	213	152	152	160	160	180	180
LF-94	162	158	164	156	228	213	168	150	161	155	213	213	152	152	146	146	174	166
LF-95	162	158	164	164	228	213	168	168	161	161	216	216	152	152	152	152	174	168
LF-96	162	160	164	156	213	213	?	?	161	155	216	216	152	152	162	162	174	174
LF-97	162	160	164	164	222	213	168	168	161	155	213	210	152	152	146	146	174	174
LF-98	158	158	156	156	222	213	168	166	161	161	216	213	152	152	146	146	174	174
LF-99	160	158	156	156	222	213	168	168	161	155	213	210	152	146	152	152	174	174
LF-100	162	160	156	156	228	213	168	168	161	155	213	213	152	146	160	152	174	166
LF-101	162	158	164	156	222	222	168	168	161	155	216	213	152	152	160	146	174	174
LF-102	162	158	156	156	231	222	168	168	161	161	216	213	152	152	160	146	166	166
LF-103	162	158	162	156	222	213	168	166	161	155	216	213	152	152	160	152	174	166
pop = YS
YS-02	162	158	?	?	216	216	?	?	164	161	?	?	?	?	178	160	?	?
YS-03	?	?	?	?	?	?	?	?	?	?	?	?	?	?	156	156	?	?
YS-04	162	160	160	160	216	216	168	162	167	155	213	210	152	146	160	156	174	168
YS-05	162	160	164	164	249	243	170	140	155	155	216	216	152	146	156	146	174	174
YS-06	160	160	?	?	?	?	?	?	164	155	?	?	?	?	156	138	174	174
YS-07	162	162	164	154	236	236	168	162	161	161	216	213	152	152	156	156	180	174
YS-08	160	160	?	?	243	216	?	?	?	?	?	?	152	152	156	156	168	168
YS-09	162	162	164	154	226	216	?	?	155	155	216	216	152	152	160	156	174	174
YS-10	166	162	162	162	216	216	170	140	164	164	216	210	152	152	146	146	174	174
YS-11	162	160	164	162	243	228	170	170	?	?	216	210	152	152	156	156	174	174
YS-12	162	160	162	162	237	216	168	162	161	155	213	213	152	152	156	146	168	168
YS-13	162	160	164	156	228	222	162	162	167	161	216	216	152	152	156	156	180	174
YS-14	162	162	164	156	243	237	182	162	167	161	216	216	152	152	178	156	174	168
YS-15	164	160	164	156	228	228	162	160	167	155	213	213	152	152	156	156	168	168
YS-16	162	160	164	162	237	237	168	168	167	161	216	213	152	152	160	160	174	168
YS-17	162	160	164	154	237	228	170	162	161	155	216	210	152	152	156	156	174	174
YS-18	160	160	164	164	243	228	170	162	161	155	216	216	152	152	166	166	174	168
YS-19	162	162	164	154	249	228	168	140	161	155	216	216	152	152	150	150	174	168
YS-20	164	162	164	154	249	228	168	168	161	155	?	?	152	152	156	156	180	174
YS-21	160	160	156	156	237	216	168	146	161	161	213	213	152	146	160	156	180	180
YS-22	166	160	164	164	237	237	168	168	167	161	213	213	152	152	160	146	180	180
YS-23	166	162	164	154	237	216	170	140	161	155	216	213	152	152	152	152	168	168
YS-24	162	162	162	162	237	228	162	162	155	155	213	210	152	152	166	160	174	174
YS-25	162	160	164	164	216	216	168	168	161	161	210	210	152	152	166	166	174	174
YS-26	162	160	164	164	237	216	162	152	161	161	213	213	146	146	160	152	168	168
YS-27	166	162	164	162	237	237	170	162	167	155	216	216	152	146	166	166	174	164
YS-28	166	162	164	164	183	183	?	?	155	155	?	?	152	152	146	138	174	174
YS-29	162	162	164	154	249	228	170	170	?	?	216	216	152	152	160	156	168	168
YS-30	162	160	?	?	246	222	170	162	161	161	216	210	152	152	166	150	174	168
YS-31	164	162	164	162	237	228	170	162	161	161	216	213	146	146	156	152	?	?
YS-32	160	160	164	162	237	216	168	140	167	161	216	216	152	152	160	150	168	168
YS-33	162	160	164	164	243	222	162	140	167	161	216	216	152	152	160	160	168	168
YS-34	162	162	164	164	237	237	168	168	167	161	213	213	152	146	166	146	164	164
YS-35	162	162	164	156	226	226	170	140	167	161	216	216	152	152	160	152	180	168
YS-36	166	162	164	164	?	?	170	162	161	155	216	210	152	152	160	160	172	172
YS-37	164	162	164	162	237	237	?	?	161	155	216	216	152	152	160	152	180	168
YS-38	166	162	164	164	?	?	170	140	161	155	213	213	152	152	160	160	174	174
YS-39	160	160	162	154	228	216	170	162	161	161	216	216	152	152	156	156	168	168
YS-40	162	158	164	164	237	228	168	140	167	161	216	213	152	152	166	166	180	168
YS-41	166	160	164	164	243	216	168	168	161	155	216	216	152	152	160	146	180	174
YS-42	160	160	164	154	228	228	140	140	167	155	216	210	152	152	166	166	168	168
YS-43	162	160	164	162	228	228	146	140	167	161	?	?	152	152	150	150	180	174
YS-44	158	158	162	154	228	213	?	?	161	161	213	213	152	152	156	152	?	?
YS-45	?	?	?	?	?	?	?	?	?	?	?	?	?	?	?	?	?	?
YS-46	158	162	164	164	228	228	168	146	161	161	216	216	152	146	166	166	174	168
YS-47	158	158	164	164	228	213	162	162	161	155	213	213	152	152	160	160	174	168
YS-48	162	162	164	158	228	213	168	166	155	155	216	213	152	152	160	156	174	168
YS-49	162	160	164	156	228	228	168	140	161	155	213	213	152	152	146	146	174	168
YS-50	158	158	164	164	237	213	168	146	161	155	213	213	152	152	166	150	174	168
YS-51	162	162	164	156	228	213	168	166	155	155	216	216	152	152	160	156	174	168
YS-52	166	164	164	164	237	237	182	168	161	161	216	213	152	152	?	?	168	168
YS-53	162	162	162	160	228	228	168	166	167	161	210	210	152	152	166	166	168	168
pop = ZJJ
ZJJ-53	162	162	164	162	?	?	168	166	164	155	216	216	152	152	152	152	164	164
ZJJ-54	164	158	164	162	249	213	168	162	161	161	216	213	152	146	156	156	172	172
ZJJ-55	164	164	162	154	237	207	162	146	161	161	216	216	152	152	150	150	174	168
ZJJ-56	164	162	164	164	222	222	168	162	167	155	216	216	152	152	152	152	174	168
ZJJ-57	162	162	164	162	237	213	162	140	161	161	216	213	152	152	146	146	172	172
ZJJ-58	164	160	164	162	237	237	162	162	161	161	216	213	152	146	146	146	172	172
ZJJ-59	?	?	?	?	?	?	?	?	?	?	?	?	?	?	?	?	?	?
ZJJ-60	166	158	164	162	237	222	146	140	161	161	213	213	152	146	152	152	172	168
ZJJ-61	162	162	162	162	248	213	168	168	161	161	216	213	152	146	146	146	166	166
ZJJ-62	164	164	164	158	213	213	168	162	164	155	216	216	152	152	166	146	172	172
ZJJ-63	162	160	164	164	237	222	162	140	161	161	216	216	152	146	156	156	174	164
ZJJ-64	166	164	164	164	237	213	?	?	155	155	216	216	146	146	160	160	174	172
ZJJ-65	166	164	164	162	228	213	168	168	161	155	216	213	152	146	150	138	174	174
ZJJ-66	164	158	168	154	237	213	162	146	155	155	216	213	152	152	146	134	168	168
ZJJ-67	164	162	164	152	228	228	168	162	161	155	216	216	152	152	?	?	168	168
ZJJ-68	164	162	162	162	249	237	146	146	161	161	216	216	152	146	166	166	168	168
ZJJ-69	164	162	164	154	213	213	168	168	161	161	216	216	152	152	146	134	180	172
ZJJ-70	164	162	160	160	228	213	162	140	161	161	216	216	152	152	146	146	168	168
ZJJ-71	166	164	162	162	237	213	146	140	167	155	216	216	152	152	152	152	174	168
ZJJ-72	162	164	164	162	237	213	140	140	161	161	216	216	152	152	150	150	172	172
ZJJ-73	164	158	162	160	249	222	168	162	161	161	216	213	152	152	156	156	172	172
ZJJ-74	164	160	162	162	237	237	162	146	161	155	213	213	152	152	152	152	174	174
ZJJ-75	164	160	164	162	249	213	?	?	161	155	216	216	152	152	152	152	174	174
ZJJ-76	160	160	164	162	237	213	?	?	161	155	210	210	?	?	146	146	?	?
ZJJ-77	162	162	168	164	228	213	168	146	155	155	216	216	152	152	150	150	168	168
ZJJ-78	166	162	162	162	243	237	168	168	155	155	216	213	152	152	166	166	174	174
ZJJ-79	160	160	164	164	213	210	?	?	161	155	216	216	152	146	?	?	168	168
ZJJ-80	164	162	164	164	226	226	168	168	161	155	216	216	146	146	150	150	168	164
ZJJ-81	162	160	162	162	243	213	168	140	155	155	216	213	152	152	152	152	174	168
ZJJ-82	162	156	162	162	236	213	140	140	164	164	216	213	152	152	152	152	168	164
ZJJ-83	162	162	164	164	243	222	168	162	155	155	213	213	152	146	156	156	168	168
ZJJ-84	164	162	162	162	213	213	168	168	167	164	216	216	152	152	146	134	172	172
ZJJ-85	164	162	162	162	237	228	146	140	161	155	213	213	152	146	146	146	168	168
ZJJ-86	166	164	?	?	237	228	?	?	161	161	216	216	?	?	146	146	?	?
ZJJ-87	162	160	164	162	237	228	170	170	161	161	213	213	152	146	166	134	168	168
ZJJ-88	162	162	164	162	237	213	140	140	167	164	216	213	152	146	150	138	172	168
ZJJ-89	164	156	162	162	228	213	166	162	167	164	216	213	152	146	156	152	174	174
ZJJ-90	164	158	164	164	237	213	168	166	161	161	216	216	152	152	?	?	168	168
ZJJ-91	164	164	164	164	243	207	162	140	161	155	216	213	152	152	150	150	174	174
ZJJ-92	162	162	164	164	231	207	162	146	161	161	216	216	152	152	156	156	174	174
ZJJ-93	162	162	164	164	231	228	146	146	155	155	216	213	152	152	156	150	180	168
ZJJ-94	160	160	164	164	222	219	162	146	161	161	216	216	152	146	160	160	174	174
ZJJ-95	158	158	164	164	243	222	160	140	161	155	213	213	152	146	156	150	174	168
ZJJ-96	164	162	164	164	243	231	166	140	161	155	216	213	152	152	152	152	174	164
ZJJ-97	164	162	164	164	240	222	162	162	155	155	216	213	152	152	146	134	164	164
ZJJ-98	160	160	174	164	243	222	168	162	155	155	216	216	152	152	156	156	168	168
ZJJ-99	162	158	164	164	234	213	168	162	164	155	213	213	152	152	166	166	168	168
pop = LX
LX-57	162	158	162	162	249	222	164	146	170	161	213	213	152	146	156	156	168	168
LX-58	158	158	186	186	237	213	174	174	161	161	216	213	152	146	156	156	176	168
LX-59	162	158	162	162	222	213	182	182	155	155	213	213	152	152	160	156	162	162
LX-60	160	160	168	168	222	222	148	148	167	167	216	216	152	146	156	156	182	182
LX-61	158	158	174	166	222	213	152	152	167	164	213	210	152	146	160	160	168	168
LX-62	162	162	164	158	213	213	174	154	167	155	216	216	152	152	146	146	162	162
LX-63	164	164	158	158	243	231	158	146	164	155	216	213	152	152	166	166	176	176
LX-64	164	164	164	154	249	237	?	?	161	161	216	216	152	152	156	156	162	162
LX-65	158	156	164	164	237	213	184	182	164	161	216	210	146	146	178	156	176	162
LX-66	162	162	174	174	213	213	158	152	170	164	213	213	152	152	156	156	?	?
LX-67	164	162	?	?	249	222	?	?	170	167	216	216	146	146	178	166	174	174
LX-68	162	160	164	164	237	213	152	152	164	155	216	213	152	152	160	160	174	174
LX-69	164	164	?	?	213	213	146	146	161	155	216	213	152	152	166	156	176	176
LX-70	164	164	164	164	213	207	164	164	161	155	213	213	152	146	152	146	174	170
LX-71	166	166	164	164	246	207	166	166	161	161	216	216	152	146	166	166	182	178
LX-72	160	160	164	164	246	213	132	132	167	155	210	210	146	146	166	152	180	174
LX-73	160	160	186	186	249	222	172	150	167	161	213	213	152	152	146	146	168	168
LX-74	164	164	160	156	213	207	166	166	161	155	216	216	152	146	152	152	172	172
LX-75	162	162	168	164	243	222	162	150	161	155	213	213	152	146	178	178	172	172
LX-76	164	162	166	162	213	213	140	140	155	155	216	213	152	146	160	160	168	168
LX-77	162	162	162	162	252	237	174	160	170	155	213	213	152	146	160	160	168	168
LX-78	164	162	154	154	252	213	?	?	167	164	213	213	146	146	178	150	176	176
LX-79	164	162	162	162	237	207	162	162	161	161	216	216	152	146	156	156	180	180
LX-80	162	162	154	154	219	219	162	146	170	161	216	216	146	146	156	156	160	160
LX-81	164	162	178	178	252	204	140	140	170	155	216	216	152	146	150	150	180	172
LX-82	162	162	166	166	213	210	156	146	161	155	216	216	146	146	150	150	174	174
LX-83	162	156	162	162	237	207	168	140	167	161	213	213	146	146	156	156	?	?
LX-84	164	162	154	154	249	213	146	146	167	155	216	216	152	146	156	156	180	168
LX-85	162	162	160	160	219	207	150	150	161	161	213	213	152	152	156	156	168	168
LX-86	164	162	174	164	213	213	140	140	170	170	213	213	152	146	156	156	180	160
LX-87	164	158	154	154	219	219	152	152	167	167	216	216	152	152	178	152	162	162
LX-88	164	158	162	154	243	207	134	134	170	161	213	213	152	146	160	150	166	166
LX-89	162	162	168	164	243	213	?	?	161	161	216	216	152	152	160	148	166	160
LX-90	164	164	?	?	243	243	?	?	155	155	213	213	152	146	150	150	172	172
LX-91	164	164	160	160	237	219	162	162	170	155	216	216	152	146	152	152	180	166
LX-92	164	164	156	156	213	213	168	168	167	167	216	216	146	146	160	160	174	174
LX-93	164	164	?	?	237	237	?	?	?	?	216	216	152	152	172	172	160	160
LX-94	164	162	160	160	252	237	162	160	155	155	216	216	152	152	152	152	164	164
LX-95	162	162	162	158	213	213	148	140	161	161	216	216	152	146	152	152	174	174
LX-96	158	158	160	160	?	?	?	?	155	155	?	?	146	146	160	160	180	166
LX-97	160	160	160	156	222	213	140	138	161	161	216	216	146	146	160	160	180	168
LX-98	160	156	168	168	213	207	?	?	161	155	216	213	152	146	162	146	174	174
LX-99	160	160	164	164	210	210	?	?	167	161	216	216	152	152	146	146	168	168
LX-100	162	162	164	164	216	210	170	134	170	161	216	213	152	146	156	156	168	168
LX-101	164	162	156	156	249	228	?	?	?	?	213	213	152	152	156	156	168	168
LX-102	?	?	164	164	243	216	?	?	170	155	213	213	152	146	160	156	164	164
