# Supplementary material for: Syntopic frogs reveal different patterns of interaction with the landscape: A comparative landscape genetic study of Pelophylax nigromaculatus and Fejervarya limnocharis from central China
Source: Ecol Evol. 2017 Oct 4;7(22):9294–306. doi: 10.1002/ece3.3459 (PMC5696414; doi:10.1002/ece3.3459)
Supplement: Supplementary file 7 [file ECE3-7-9294-s007.xlsx]

## Sheet: Sheet1
Appendix S7. Microsatellite DNA data for F limnocharis
npops = 8
nloci = 7
	Fej_ccmb_03		A7		Fej_ccmb_04		G10-2		Fej_ccmb_02		H10		B9
pop = XS
XS-31	188	188	156	156	95	95	194	194	130	130	134	134	210	210
XS-32	188	188	156	156	95	95	198	198	130	130	134	134	218	218
XS-33	188	188	156	156	95	95	?	?	130	130	132	132	180	180
XS-34	188	188	156	156	95	95	194	194	130	130	134	134	222	180
XS-35	188	188	156	156	95	95	194	194	130	130	134	132	222	212
XS-36	188	188	156	156	95	95	194	194	130	130	132	132	216	180
XS-37	188	188	156	156	95	95	198	198	130	130	134	132	194	194
XS-38	188	188	156	156	95	95	194	194	130	130	140	140	220	210
XS-39	188	188	156	156	95	95	198	198	130	130	132	132	222	222
XS-40	188	188	156	156	95	95	194	194	130	130	132	132	220	216
XS-41	188	188	156	156	95	95	194	194	130	130	134	134	232	218
XS-42	188	188	156	156	95	95	194	194	130	130	134	134	222	218
XS-43	188	188	156	156	95	95	200	194	130	130	134	134	222	218
XS-44	188	188	156	156	95	95	194	194	130	130	148	134	202	202
XS-45	188	188	?	?	95	95	194	194	130	130	134	134	194	194
XS-46	188	188	156	156	95	95	194	194	130	130	134	134	214	214
XS-47	188	188	156	156	95	95	194	194	130	130	134	134	222	194
XS-48	188	188	?	?	95	95	200	200	130	130	134	134	210	210
XS-49	188	188	156	156	95	95	194	194	130	130	132	132	220	210
XS-50	188	188	156	156	95	95	194	194	130	130	132	132	228	202
XS-51	188	188	?	?	95	95	194	194	130	130	140	134	180	180
XS-52	188	188	156	156	95	95	198	198	130	130	134	132	180	180
XS-53	188	188	156	156	95	95	194	194	130	130	134	134	222	222
XS-54	188	188	?	?	95	95	200	194	130	130	140	134	190	180
XS-55	188	188	156	156	95	95	200	194	130	130	134	134	222	180
XS-56	188	188	?	?	?	?	?	?	?	?	?	?	180	180
XS-57	188	188	?	?	?	?	194	194	130	130	148	132	200	200
XS-58	188	188	156	156	95	95	194	194	130	130	132	132	222	222
XS-59	188	188	156	156	95	95	194	188	130	130	148	132	222	222
XS-60	188	188	156	156	95	95	194	194	130	130	132	132	222	222
XS-61	188	188	156	156	95	95	198	198	130	130	132	132	224	224
XS-62	188	188	156	156	95	95	198	198	130	130	134	134	222	222
XS-63	188	188	156	156	95	95	194	194	130	130	134	134	180	180
XS-64	188	188	156	156	95	95	200	194	130	130	140	134	224	224
XS-65	188	188	156	156	95	95	198	198	130	130	134	134	222	222
XS-66	188	188	156	156	95	95	200	200	130	130	134	134	180	180
XS-67	188	188	156	156	95	95	194	194	130	130	134	134	220	220
XS-68	188	188	156	156	95	95	200	194	130	130	140	140	232	232
XS-69	188	188	156	156	95	95	198	198	130	130	134	134	180	180
XS-70	188	188	156	156	95	95	200	198	130	130	132	132	222	222
XS-71	188	188	156	156	95	95	194	194	130	130	134	134	224	224
XS-72	188	188	156	156	95	95	194	194	130	130	134	134	180	180
XS-73	188	188	156	156	95	95	194	194	130	130	134	134	226	226
XS-74	188	188	156	156	95	95	194	194	130	130	140	134	214	214
XS-75	188	188	156	156	95	95	194	194	130	130	134	134	220	220
XS-76	188	188	156	156	95	95	194	194	130	130	132	132	?	?
XS-77	188	188	156	156	95	95	194	194	130	130	134	134	226	226
XS-78	188	188	156	156	95	95	198	198	130	130	132	132	222	210
XS-79	188	188	156	156	95	95	198	198	130	130	134	134	220	212
XS-80	188	188	156	156	95	95	194	194	130	130	132	132	220	220
XS-81	188	188	156	156	95	95	194	194	130	130	134	134	220	218
XS-82	188	188	156	156	95	95	194	194	130	130	134	134	180	180
XS-83	188	188	156	156	95	95	194	194	130	130	134	134	220	220
XS-84	188	188	156	156	95	95	194	194	136	130	148	148	180	180
XS-85	188	188	156	156	95	95	194	194	130	130	148	148	232	232
XS-86	188	188	156	156	95	95	198	198	130	130	148	148	224	224
XS-87	188	188	156	156	?	?	194	194	130	130	148	148	?	?
pop = BD
BD-58	188	188	156	156	95	95	198	198	130	130	134	134	194	180
BD-59	188	188	156	156	95	95	198	198	136	130	134	132	194	180
BD-60	188	188	168	168	95	95	?	?	136	130	132	132	194	194
BD-61	188	188	168	156	95	95	202	202	130	130	132	132	218	218
BD-62	188	188	168	168	95	95	198	198	136	136	134	134	218	218
BD-63	188	188	168	168	95	95	?	?	136	136	134	134	?	?
BD-64	188	188	156	156	95	95	200	200	136	136	132	132	226	218
BD-65	188	188	156	156	95	95	198	198	130	130	134	134	222	218
BD-66	188	188	156	156	95	95	?	?	136	136	148	148	218	218
BD-67	188	188	156	156	95	95	198	198	130	130	132	132	218	180
BD-68	188	188	168	168	95	95	198	198	130	130	134	134	220	188
BD-69	188	188	156	156	95	95	?	?	136	136	134	134	180	180
BD-70	188	188	156	156	95	95	198	198	130	130	134	132	194	180
BD-71	188	188	168	156	95	95	198	198	130	130	148	132	218	194
BD-72	188	188	156	156	95	95	204	204	136	136	134	132	212	180
BD-73	188	188	156	156	95	95	204	204	130	130	132	132	194	180
BD-74	188	188	156	156	95	95	198	198	130	130	132	132	194	180
BD-75	188	188	168	156	95	95	204	204	136	130	132	132	194	194
BD-76	188	188	156	156	95	95	204	204	130	130	132	132	218	218
BD-77	188	188	156	156	95	95	198	198	130	130	132	132	212	180
BD-78	188	188	156	156	95	95	198	198	130	130	132	132	218	194
BD-79	188	188	156	156	95	95	198	198	130	130	132	132	180	180
BD-80	188	188	156	156	95	95	198	198	130	130	132	132	180	180
BD-81	188	188	168	168	95	95	198	198	136	130	132	132	180	180
BD-82	188	188	156	156	95	95	204	204	130	130	132	132	218	194
BD-83	188	188	156	156	95	95	198	198	130	130	132	132	218	194
BD-84	188	188	156	156	95	95	198	198	130	130	132	132	220	220
BD-85	188	188	168	156	95	95	198	198	130	130	134	132	218	180
BD-86	188	188	168	156	95	95	204	198	130	130	132	132	180	180
BD-87	188	188	168	156	95	95	198	198	130	130	134	134	180	180
BD-88	188	188	156	156	95	95	204	198	130	130	132	132	218	180
BD-89	188	188	168	168	95	95	204	198	130	130	132	132	218	194
BD-90	188	188	168	156	95	95	204	204	130	130	134	134	218	218
BD-91	188	188	156	156	95	95	204	204	130	130	132	132	218	196
BD-92	188	188	156	156	95	95	202	202	130	130	134	134	218	192
BD-93	188	188	156	156	95	95	204	198	130	130	134	134	222	196
BD-94	188	188	156	156	95	95	198	198	130	130	132	132	?	?
BD-95	188	188	156	156	95	95	206	206	136	130	148	148	?	?
BD-96	188	188	156	156	95	95	198	198	130	130	134	134	194	180
BD-97	188	188	168	156	95	95	200	200	130	130	132	132	?	?
pop = JS
JS-04	188	188	156	156	97	95	204	204	130	130	148	148	180	180
JS-05	188	188	156	156	95	95	204	204	130	130	134	134	180	180
JS-06	188	188	168	168	97	97	198	198	130	130	148	132	180	180
JS-07	188	188	156	156	95	95	204	196	130	130	148	148	220	180
JS-08	188	188	156	156	97	97	204	188	130	130	148	148	220	180
JS-09	188	188	168	156	95	95	204	204	130	130	134	132	216	180
JS-10	188	188	156	156	95	95	196	196	130	130	134	132	194	180
JS-11	188	188	168	156	95	95	196	196	130	130	148	134	194	180
JS-12	188	188	156	156	95	95	204	188	130	130	148	134	220	180
JS-13	188	188	156	156	97	95	196	196	130	130	148	148	180	180
JS-14	188	188	156	156	95	95	188	188	130	130	148	134	180	180
JS-15	188	188	156	156	95	95	204	204	130	130	132	132	222	180
JS-16	188	188	168	168	97	97	196	196	130	130	148	134	194	180
JS-17	188	188	168	156	97	95	204	196	130	130	148	148	180	180
JS-18	188	188	168	168	97	95	188	188	130	130	148	148	180	180
JS-19	188	188	168	168	97	97	204	188	130	130	132	132	220	180
JS-20	188	188	156	156	97	95	204	196	130	130	132	132	222	180
JS-21	188	188	168	168	95	95	196	196	130	130	148	134	180	180
JS-22	188	188	168	156	?	?	?	?	130	130	148	148	180	180
JS-23	188	188	168	156	?	?	?	?	136	136	148	140	196	180
JS-24	188	188	168	156	95	95	196	196	130	130	148	148	180	180
JS-25	188	188	156	156	95	95	?	?	130	130	148	148	180	180
JS-26	188	188	156	156	?	?	?	?	130	130	148	148	180	180
JS-27	188	188	168	156	95	95	204	196	130	130	148	148	180	176
JS-28	188	188	156	156	95	95	?	?	136	136	148	148	222	180
JS-29	188	188	168	156	?	?	?	?	136	136	148	134	180	180
JS-30	188	188	156	156	95	95	204	196	130	130	148	148	180	180
JS-31	188	188	156	156	95	95	?	?	136	136	148	148	180	180
JS-32	188	188	156	156	?	?	?	?	?	?	148	148	222	216
JS-33	188	188	156	156	95	95	196	196	130	130	148	148	220	220
JS-34	188	188	156	156	?	?	204	196	136	130	148	148	180	180
JS-35	188	188	156	156	?	?	?	?	?	?	148	148	194	180
JS-36	188	188	168	168	95	95	204	184	130	130	134	132	180	180
JS-37	188	188	156	156	?	?	?	?	130	130	132	132	222	180
JS-38	188	188	156	156	?	?	?	?	?	?	148	134	220	180
JS-39	188	188	156	156	95	95	196	196	130	130	134	134	180	180
JS-40	188	188	168	156	95	95	?	?	136	130	148	134	180	180
JS-41	188	188	168	156	?	?	?	?	?	?	?	?	194	180
JS-42	188	188	156	156	95	95	204	196	130	130	148	134	194	180
JS-43	188	188	168	156	95	95	?	?	136	136	148	148	222	222
JS-44	188	188	156	156	?	?	?	?	?	?	148	148	194	194
JS-45	188	188	156	156	95	95	188	188	130	130	148	148	180	180
JS-46	188	188	156	156	95	95	188	188	130	130	134	134	180	180
JS-47	188	188	156	156	95	95	204	204	130	130	148	148	194	180
JS-48	188	188	168	156	95	95	204	204	130	130	148	148	180	180
JS-49	188	188	156	156	95	95	204	204	130	130	148	148	194	180
JS-50	188	188	168	156	95	95	198	198	130	130	134	134	180	180
JS-51	188	188	168	156	95	95	204	204	130	130	132	132	180	180
JS-52	188	188	156	156	95	95	204	204	130	130	148	148	180	180
JS-53	188	188	156	156	95	95	204	204	130	130	148	148	180	180
JS-54	188	188	156	156	95	95	196	196	130	130	148	148	222	180
JS-55	188	188	156	156	95	95	196	188	130	130	132	132	194	180
JS-80	188	188	156	156	95	95	206	190	130	130	148	148	180	180
JS-81	188	188	156	156	95	95	198	198	130	130	148	148	180	180
JS-82	188	188	168	156	95	95	206	190	130	130	148	148	180	180
JS-83	188	188	156	156	95	95	206	190	136	130	134	134	194	180
JS-84	188	188	156	156	95	95	198	198	130	130	134	134	180	180
JS-85	188	188	156	156	95	95	200	200	130	130	134	134	180	180
JS-86	188	188	156	156	95	95	206	206	130	130	134	134	192	192
JS-87	188	188	168	168	95	95	?	?	130	130	134	134	196	180
JS-88	188	188	168	168	95	95	196	196	130	130	134	134	180	180
JS-89	188	188	156	156	95	95	206	186	130	130	134	134	192	180
JS-90	188	188	156	156	95	95	198	198	136	130	148	148	?	?
JS-91	188	188	156	156	95	95	206	190	130	130	148	134	180	180
JS-92	188	188	156	156	95	95	206	198	130	130	134	134	180	180
JS-93	188	188	156	156	95	95	198	198	130	130	148	148	180	180
JS-94	188	188	156	156	95	95	198	190	130	130	134	134	180	180
JS-95	188	188	168	168	95	95	206	190	130	130	134	134	180	180
JS-96	188	188	156	156	95	95	206	206	136	130	134	134	180	180
JS-97	188	188	156	156	95	95	190	190	130	130	134	134	180	180
JS-98	188	188	156	156	95	95	206	206	136	130	148	148	180	180
JS-99	188	188	?	?	95	95	206	206	136	130	134	134	180	180
pop = XE
XE-01	188	188	156	156	95	95	204	204	130	130	134	134	194	188
XE-02	188	188	156	156	95	95	?	?	?	?	?	?	188	188
XE-03	188	188	168	168	95	95	204	204	130	130	134	134	194	188
XE-04	188	188	168	168	95	95	206	200	130	130	134	134	188	188
XE-05	188	188	168	156	95	95	206	200	130	130	148	134	196	180
XE-06	188	188	156	156	95	95	204	204	130	130	134	134	194	194
XE-07	188	188	168	168	95	95	206	200	130	130	148	134	194	188
XE-08	188	188	156	156	95	95	206	206	136	136	?	?	194	188
XE-09	188	188	168	168	95	95	204	204	130	130	134	134	194	188
XE-10	188	188	168	168	95	95	?	?	130	130	148	148	180	180
XE-11	188	188	168	168	95	95	204	204	130	130	148	148	180	180
XE-12	188	188	168	156	95	95	204	204	130	130	134	134	194	188
XE-13	188	188	168	156	95	95	204	204	130	130	134	134	194	180
XE-14	188	188	156	156	95	95	?	?	130	130	?	?	180	180
XE-15	188	188	168	168	95	95	200	200	130	130	148	134	194	194
XE-16	188	188	156	156	95	95	206	206	130	130	134	134	202	194
XE-17	188	188	168	168	95	95	206	194	130	130	150	134	188	188
XE-18	188	188	156	156	95	95	204	204	130	130	150	150	216	188
XE-19	188	188	168	168	95	95	206	200	130	130	134	134	194	180
XE-20	188	188	168	168	95	95	206	206	130	130	134	134	194	188
XE-21	188	188	168	168	95	95	204	204	130	130	148	148	194	188
XE-22	188	188	168	168	95	95	206	200	130	130	134	134	194	194
XE-23	188	188	156	156	95	95	206	206	130	130	148	134	194	194
XE-24	188	188	168	168	95	95	206	206	130	130	148	148	194	188
XE-25	188	188	156	156	95	95	206	206	130	130	148	148	196	188
XE-26	188	188	168	168	95	95	206	200	130	130	150	134	194	188
XE-27	188	188	168	168	95	95	206	200	130	130	148	148	194	194
XE-28	188	188	156	156	95	95	206	206	130	130	134	134	188	180
XE-29	188	188	168	168	95	95	206	206	130	130	134	134	194	188
XE-30	188	188	156	156	95	95	204	204	130	130	134	134	188	180
XE-31	188	188	168	168	95	95	206	206	136	130	134	134	202	188
XE-32	188	188	156	156	95	95	206	206	130	130	148	148	194	194
XE-33	188	188	168	168	95	95	206	200	130	130	134	134	194	180
XE-34	188	188	156	156	95	95	206	200	130	130	148	134	188	188
XE-35	188	188	168	168	95	95	206	206	130	130	148	148	196	194
XE-36	188	188	168	156	95	95	200	200	130	130	134	134	188	188
XE-37	188	188	156	156	95	95	200	200	130	130	134	134	194	194
XE-38	188	188	168	168	95	95	204	200	130	130	150	150	188	188
XE-39	188	188	168	168	95	95	206	200	130	130	134	134	194	194
XE-40	188	188	168	168	95	95	204	204	?	?	148	148	194	194
XE-41	188	188	168	168	95	95	200	200	136	136	134	134	194	180
XE-42	188	188	156	156	95	95	?	?	130	130	150	150	202	194
XE-43	188	188	156	156	95	95	200	200	136	136	134	134	194	180
XE-44	188	188	156	156	95	95	?	?	136	130	134	134	194	188
XE-45	188	188	168	168	95	95	206	206	130	130	134	134	194	194
XE-46	188	188	156	156	95	95	206	206	136	136	134	134	194	194
XE-47	188	188	168	168	95	95	206	206	136	136	134	134	194	188
XE-48	188	188	168	168	95	95	204	204	130	130	134	134	194	194
XE-49	188	188	168	156	95	95	204	204	136	136	134	134	194	188
XE-50	188	188	168	168	95	95	206	206	136	136	134	134	194	194
pop = LF
LF-01	188	188	168	168	95	95	202	202	130	130	134	134	188	188
LF-02	188	188	168	156	95	95	202	202	130	130	148	148	188	188
LF-03	188	188	168	168	?	?	202	202	130	130	148	148	202	188
LF-04	188	188	168	168	95	95	202	202	130	130	148	148	?	?
LF-05	188	188	168	168	95	95	202	202	130	130	148	148	188	188
LF-06	188	188	168	168	?	?	202	202	130	130	148	148	202	188
LF-07	188	188	168	168	95	95	202	202	130	130	148	148	188	188
LF-08	188	188	168	156	95	95	204	198	130	130	150	150	202	188
LF-09	188	188	168	168	?	?	202	202	130	130	148	134	188	188
LF-10	188	188	168	168	95	95	202	202	130	130	132	132	188	188
LF-11	188	188	168	168	?	?	202	202	130	130	148	148	188	188
LF-12	188	188	168	168	?	?	202	202	130	130	148	134	194	194
LF-13	188	188	168	168	95	95	202	202	130	130	148	148	188	188
LF-14	188	188	168	168	?	?	202	202	130	130	134	134	194	188
LF-15	188	188	168	156	?	?	202	202	130	130	150	150	188	188
LF-16	188	188	156	156	95	95	202	202	130	130	148	148	188	188
LF-17	188	188	168	168	?	?	202	202	130	130	148	148	202	188
LF-18	188	188	168	168	?	?	?	?	130	130	148	148	188	188
LF-19	188	188	168	168	95	95	204	204	130	130	150	150	188	188
LF-20	188	188	168	156	95	95	204	204	130	130	148	148	188	188
LF-21	188	188	168	168	95	95	204	204	130	130	148	148	196	194
LF-22	188	188	168	168	95	95	204	204	130	130	150	150	188	188
LF-23	188	188	168	168	95	95	198	198	130	130	148	148	196	188
LF-24	188	188	168	168	95	95	204	204	130	130	134	134	188	188
LF-25	188	188	168	168	95	95	198	198	130	130	148	148	188	188
LF-26	188	188	168	168	95	95	204	204	130	130	148	148	194	190
LF-27	188	188	168	168	95	95	204	204	130	130	134	134	188	188
LF-28	188	188	168	168	95	95	204	204	130	130	132	132	188	188
LF-29	188	188	168	156	95	95	204	198	130	130	150	150	188	188
LF-30	188	188	168	156	95	95	204	204	130	130	150	150	188	188
LF-31	188	188	168	168	95	95	204	204	130	130	148	148	202	194
LF-32	188	188	168	168	95	95	202	202	130	130	148	148	194	188
LF-33	188	188	168	168	95	95	204	204	130	130	148	148	202	188
LF-34	188	188	168	168	95	95	204	204	130	130	132	132	188	188
LF-35	188	188	168	168	95	95	204	204	130	130	150	150	188	188
LF-36	188	188	168	168	95	95	204	204	130	130	150	150	188	188
LF-37	188	188	168	168	95	95	204	194	130	130	134	134	188	188
LF-38	188	188	168	168	95	95	204	204	130	130	148	148	188	188
LF-39	188	188	168	168	95	95	204	198	130	130	148	148	188	188
LF-40	188	188	168	168	95	95	204	204	130	130	134	134	188	188
LF-41	188	188	168	168	95	95	204	198	130	130	148	148	188	188
LF-42	188	188	168	168	95	95	204	204	130	130	148	148	188	180
LF-43	188	188	168	168	95	95	204	204	130	130	148	148	194	188
LF-44	188	188	168	168	95	95	204	204	130	130	150	150	188	188
LF-45	188	188	168	168	95	95	204	204	130	130	144	144	200	188
LF-46	188	188	168	168	95	95	204	204	130	130	148	148	188	188
LF-47	188	188	168	168	95	95	204	204	136	130	148	148	188	188
LF-48	188	188	168	168	95	95	?	?	130	130	?	?	188	188
LF-49	188	188	168	168	95	95	202	202	130	130	134	134	188	188
LF-50	188	188	168	168	95	95	204	204	130	130	144	134	200	200
LF-51	188	188	168	156	95	95	204	204	?	?	?	?	188	180
LF-52	188	188	168	168	95	95	206	206	130	130	148	148	194	188
pop = YS
YS-54	188	188	168	168	95	95	204	204	130	130	148	148	204	204
YS-55	188	188	168	168	95	95	204	204	130	130	148	148	204	204
YS-56	188	188	168	168	95	95	204	204	130	130	144	144	204	202
YS-57	188	188	168	168	95	95	204	204	130	130	148	148	206	206
YS-58	188	188	168	168	95	95	208	208	130	130	148	148	222	196
YS-59	188	188	168	168	95	95	208	208	130	130	148	148	216	216
YS-60	188	188	168	168	95	95	208	208	130	130	148	148	204	204
YS-61	188	188	168	168	95	95	208	208	130	130	148	148	204	188
YS-62	188	188	168	168	95	95	208	204	130	130	148	148	202	188
YS-63	188	188	168	168	95	95	208	208	130	130	132	132	204	204
YS-64	188	188	168	168	95	95	208	208	130	130	148	148	204	202
YS-65	188	188	168	168	95	95	204	204	130	130	148	148	204	202
YS-66	188	188	168	168	95	95	204	204	130	130	144	144	202	190
YS-67	188	188	168	168	95	95	204	204	130	130	148	148	222	204
YS-68	188	188	168	168	95	95	204	204	136	130	148	148	206	206
YS-69	188	188	168	168	95	95	?	?	136	130	148	148	202	202
YS-70	188	188	168	168	95	95	208	204	130	130	148	148	206	204
YS-71	188	188	168	168	95	95	204	204	130	130	148	148	204	204
YS-72	188	188	168	168	95	95	?	?	130	130	148	148	204	202
YS-73	188	188	168	168	95	95	208	204	130	130	148	148	202	188
YS-74	188	188	168	168	95	95	208	204	130	130	148	148	204	188
YS-75	188	188	168	168	95	95	?	?	130	130	148	148	210	204
YS-76	188	188	168	168	95	95	208	208	130	130	134	134	204	188
YS-77	188	188	168	168	95	95	208	208	130	130	148	148	204	188
YS-78	188	188	168	168	95	95	208	208	130	130	148	148	206	204
YS-79	188	188	168	168	95	95	204	204	130	130	148	148	222	204
YS-80	188	188	168	168	95	95	?	?	136	130	148	148	204	204
YS-81	188	188	168	168	95	95	?	?	130	130	148	148	222	222
YS-82	188	188	168	168	95	95	204	204	130	130	148	148	204	204
YS-83	188	188	168	168	95	95	?	?	136	130	148	132	204	196
YS-84	188	188	168	168	95	95	?	?	136	136	148	148	206	188
YS-85	188	188	168	168	95	95	204	204	130	130	148	148	206	188
YS-86	188	188	168	168	95	95	208	204	130	130	148	148	204	188
YS-87	188	188	168	168	95	95	?	?	136	136	148	144	204	204
YS-88	188	188	168	168	95	95	204	204	130	130	148	148	204	202
YS-89	188	188	168	168	95	95	?	?	130	130	148	148	188	188
YS-90	188	188	168	168	95	95	?	?	130	130	148	148	204	196
YS-91	188	188	168	168	95	95	206	206	130	130	144	144	204	204
YS-92	188	188	168	168	95	93	206	206	130	130	148	148	204	188
YS-93	188	188	168	168	95	95	210	210	130	130	148	148	204	204
YS-94	188	188	168	168	95	95	204	204	130	130	148	148	204	204
YS-95	188	188	168	168	95	95	206	206	130	130	148	148	204	202
YS-96	188	188	168	168	95	95	206	206	130	130	148	148	188	188
YS-97	188	188	168	168	95	95	206	206	130	130	148	148	204	204
YS-98	188	188	168	168	95	95	210	206	130	130	148	148	222	204
YS-99	188	188	168	168	95	95	210	206	130	130	148	148	204	204
YS-100	188	188	168	168	95	95	210	210	130	130	148	148	204	196
YS-101	188	188	168	168	95	95	210	210	130	130	148	148	204	192
YS-102	188	188	168	168	95	95	210	206	130	130	148	148	204	204
YS-103	188	188	168	168	95	95	210	206	130	130	148	148	204	204
YS-104	188	188	168	168	95	95	210	206	130	130	148	148	206	188
YS-105	188	188	168	168	95	95	210	206	130	130	148	148	206	188
YS-106	188	188	168	168	95	95	206	206	130	130	148	148	204	188
YS-107	188	188	168	168	95	95	210	210	130	130	148	148	204	188
pop = Zjj
Zjj-01	188	188	168	168	95	95	206	206	130	130	148	148	206	192
Zjj-02	188	188	168	168	95	95	208	198	130	130	148	148	204	204
Zjj-03	188	188	168	168	95	95	206	206	130	130	148	148	208	200
Zjj-04	188	188	168	168	95	95	198	198	130	130	148	148	196	196
Zjj-05	188	188	168	168	97	95	198	198	130	130	132	132	204	204
Zjj-06	188	188	168	168	95	95	200	198	130	130	148	148	196	196
Zjj-07	188	188	168	168	97	95	206	198	130	130	148	148	204	186
Zjj-08	188	188	168	168	95	95	206	206	130	130	148	148	164	164
Zjj-09	188	188	168	168	95	95	206	198	130	130	132	132	204	186
Zjj-10	188	188	168	168	95	95	206	206	130	130	148	148	196	196
Zjj-11	188	188	168	168	95	95	206	206	130	130	148	148	202	198
Zjj-12	188	188	168	168	95	95	206	198	130	130	148	148	204	194
Zjj-13	188	188	168	168	95	95	206	206	130	130	148	148	202	196
Zjj-14	188	188	168	168	95	95	198	198	130	130	148	148	202	196
Zjj-15	188	188	168	168	95	95	206	206	130	130	148	148	206	186
Zjj-16	188	188	168	168	95	95	200	200	130	130	132	132	166	166
Zjj-17	188	188	168	168	95	95	200	198	130	130	148	148	206	198
Zjj-18	188	188	168	168	95	95	206	206	130	130	148	148	196	196
Zjj-19	188	188	168	168	?	?	206	198	136	136	148	148	216	216
Zjj-20	188	188	168	168	95	95	206	206	130	130	144	144	204	204
Zjj-21	188	188	168	168	95	95	206	198	130	130	150	132	204	204
Zjj-22	188	188	168	168	?	?	198	198	130	130	148	148	214	196
Zjj-23	188	188	168	168	95	95	206	202	130	130	148	148	198	198
Zjj-24	188	188	168	168	95	95	206	206	130	130	148	148	208	202
Zjj-25	188	188	168	168	95	95	206	206	130	130	150	144	198	196
Zjj-26	188	188	168	168	95	95	208	208	130	130	132	132	192	192
Zjj-27	188	188	168	168	95	95	206	206	130	130	148	148	198	198
Zjj-28	188	188	168	168	?	?	202	202	130	130	148	148	200	166
Zjj-29	188	188	168	168	95	95	198	198	130	130	132	132	196	196
Zjj-30	188	188	168	168	?	?	200	200	136	130	140	140	216	202
Zjj-31	188	188	168	168	95	95	206	206	130	130	148	148	166	166
Zjj-32	188	188	168	168	95	95	200	200	130	130	148	148	198	198
Zjj-33	188	188	168	168	95	95	206	206	130	130	148	148	206	198
Zjj-34	188	188	168	168	95	95	206	206	130	130	148	148	216	204
Zjj-35	188	188	168	168	95	95	206	206	130	130	148	132	210	198
Zjj-36	188	188	168	168	95	95	200	200	130	130	148	148	218	208
Zjj-37	188	188	168	168	95	95	206	198	130	130	148	132	206	206
Zjj-38	188	188	168	168	95	95	206	198	130	130	144	144	194	194
Zjj-39	188	188	168	168	95	95	210	206	130	130	148	148	196	196
Zjj-40	188	188	168	168	95	95	206	206	130	130	148	148	?	?
Zjj-41	188	188	168	168	97	95	206	194	130	130	144	134	198	194
Zjj-42	188	188	168	168	95	95	206	200	130	130	148	144	212	202
Zjj-43	188	188	168	168	97	95	206	206	130	130	148	148	200	194
Zjj-44	188	188	168	168	95	95	206	206	130	130	144	144	214	206
Zjj-45	188	188	168	168	97	95	206	206	130	130	148	148	190	190
Zjj-46	188	188	168	168	95	95	206	206	130	130	148	148	200	190
Zjj-47	188	188	168	168	95	95	206	206	130	130	148	148	176	176
Zjj-48	188	188	168	168	97	95	210	204	130	130	148	148	204	194
Zjj-49	188	188	168	168	95	95	206	202	130	130	148	148	202	196
Zjj-50	188	188	168	168	95	95	198	198	130	130	148	148	196	196
Zjj-51	188	188	168	168	95	95	206	206	130	130	148	148	194	184
Zjj-52	188	188	168	168	95	95	206	206	130	130	144	144	212	212
pop = LX
LX-001	188	188	168	168	95	95	200	200	130	130	148	132	204	190
LX-002	188	188	168	168	95	95	196	190	130	130	132	132	214	214
LX-003	188	188	168	168	95	95	194	194	130	130	?	?	188	188
LX-004	188	188	168	156	95	95	196	196	130	130	132	132	204	204
LX-005	188	188	168	168	95	95	200	198	130	130	148	144	204	204
LX-006	188	188	168	168	95	95	190	190	130	130	132	132	?	?
LX-007	188	188	168	156	95	95	204	190	130	130	150	144	198	198
LX-008	188	188	168	156	95	95	200	200	130	130	132	132	196	196
LX-009	188	188	156	156	95	95	204	204	130	130	148	148	192	174
LX-010	188	188	168	168	95	95	190	190	130	130	132	132	214	214
LX-011	?	?	168	156	95	95	198	198	130	130	132	132	196	196
LX-012	188	188	168	156	95	95	188	188	130	130	148	148	204	204
LX-013	188	188	168	156	95	95	204	190	130	130	132	132	222	206
LX-014	188	188	168	156	95	95	198	198	130	130	132	132	202	202
LX-015	188	188	168	168	95	95	198	198	130	130	148	148	216	202
LX-016	188	188	168	156	95	95	204	204	130	130	148	148	216	216
LX-017	?	?	168	168	95	95	204	204	130	130	134	132	204	200
LX-018	188	188	168	168	95	95	202	202	130	130	134	132	204	200
LX-019	188	188	168	156	95	95	202	202	130	130	148	140	174	174
LX-020	188	188	168	156	95	95	200	200	130	130	148	148	202	202
LX-021	188	188	156	156	95	95	200	200	130	130	132	132	196	196
LX-022	188	188	168	156	95	95	202	202	130	130	148	132	210	210
LX-023	188	188	168	168	95	95	198	198	130	130	148	148	206	206
LX-024	188	188	156	156	95	95	202	198	130	130	132	132	192	192
LX-025	188	188	168	156	95	95	192	192	130	130	148	148	204	204
LX-026	188	188	168	156	95	95	200	192	130	130	150	146	196	196
LX-027	188	188	156	156	95	93	192	192	130	130	?	?	?	?
LX-029	?	?	168	168	95	95	194	194	130	130	148	148	186	186
LX-030	188	188	162	162	95	95	196	188	130	130	132	132	200	200
LX-031	?	?	168	168	95	95	?	?	130	130	148	148	198	190
LX-032	188	188	168	156	95	95	202	188	130	130	144	144	?	?
LX-033	188	188	168	168	95	95	200	194	130	130	148	148	200	200
LX-034	188	188	170	156	95	95	?	?	130	130	?	?	170	170
LX-035	188	188	168	168	95	95	200	196	130	130	150	150	204	198
LX-036	188	188	168	168	95	95	202	202	130	130	148	148	198	190
LX-037	188	188	?	?	95	95	?	?	136	130	148	148	202	186
LX-038	188	188	168	168	95	95	206	200	130	130	148	132	196	196
LX-039	188	188	168	168	95	95	196	188	130	130	148	144	228	198
LX-040	188	188	?	?	95	95	?	?	?	?	148	148	198	198
LX-041	188	188	168	156	95	95	200	198	130	130	148	148	194	184
LX-042	188	188	156	156	95	95	200	190	136	130	140	140	184	184
LX-043	188	188	?	?	95	95	?	?	?	?	?	?	194	194
LX-044	?	?	168	156	95	95	192	182	130	130	148	132	224	224
LX-045	188	188	168	168	95	95	200	192	130	130	148	144	200	184
LX-046	188	188	?	?	95	95	?	?	?	?	?	?	186	186
LX-047	188	188	168	168	95	95	202	196	130	130	148	148	190	190
LX-048	188	188	156	156	95	95	196	196	136	130	148	148	204	186
LX-049	188	188	?	?	95	95	?	?	?	?	?	?	198	196
LX-050	188	188	168	168	97	95	204	196	130	130	148	148	?	?
LX-051	188	188	156	156	95	95	196	184	130	130	148	148	202	194
LX-052	188	188	168	156	95	95	196	190	130	130	148	148	198	198
LX-053	188	188	168	168	97	95	196	196	130	130	148	132	206	206
LX-054	188	188	168	156	97	95	198	194	130	130	148	148	212	186
LX-055	188	188	156	156	97	95	198	194	130	130	148	148	202	188
LX-056	188	188	156	156	97	95	204	188	130	130	132	132	206	190
